# Supplementary material for: PtrABR1 Increases Tolerance to Drought Stress by Enhancing Lateral Root Formation in Populus trichocarpa
Source: Int J Mol Sci. 2023 Sep 6;24(18):13748. doi: 10.3390/ijms241813748 (PMC10530772; doi:10.3390/ijms241813748)
Supplement: Supplementary file 1 [file ijms-24-13748-s001.zip]

Archive with 3 entries (2 files):
- ijms-2582007-supplementary/
- ijms-2582007-supplementary/Supplementary materials.pdf
- ijms-2582007-supplementary/Table S1.xlsx
