# Supplementary material for: PtrABR1 Increases Tolerance to Drought Stress by Enhancing Lateral Root Formation in Populus trichocarpa
Source: Int J Mol Sci. 2023 Sep 6;24(18):13748. doi: 10.3390/ijms241813748 (PMC10530772; doi:10.3390/ijms241813748)
Supplement: Supplementary file 1 [file ijms-24-13748-s001.zip › ijms-2582007-supplementary/Table S1.xlsx]

## Sheet: Sheet1
Table S1 List of primers used in this study
Name	Forward PCR primer (5’-3’)	Reverse PCR primer (5’-3’)
DL-ABR1	ATCATATGGGGCTGTGGGTCTAGGAG	GGCAGATAAAGGAGGAGAAGCAGGAG
DL-Actin	GAAGTCCTCTTCCAGCCTTCTC	CTTGATCTTCATGCTGCTTGGG
DLGUS-ABR1	GGATTCAGTCTGGATCGCG	GTAATGAGTGACCGCATCG
GUS- Actin	CCAGTGTTGTTGGTAGGCCAAGAC	CATAGCGGGAGAGTTAAAGGTCTC
BD-ABR1	aggacctgcatatggAAAAccatggAGATGTACATATTGAAGGTGGCGAAC	gcaggtcgacggatcAAAAcccgggTCACTAACCACTAGAGGAAGGATTGTGAC
BD-1	catggaggccgaattcccgggATGTACATATTGAAGGTGGCGAAC	atgcggccgctgcaggtcgacGTCTCTGCCTAACTCCTCTGTATCTTC
BD-2	catggaggccgaattcccgggCCATGGGGCAAATGGGCA	atgcggccgctgcaggtcgacATTTTCAGGGAAGTTAAGTTTAGCTCT
BD-3	catggaggccgaattcccgggATGTACATATTGAAGGTGGCGAAC	atgcggccgctgcaggtcgacATTTTCAGGGAAGTTAAGTTTAGCTCT
BD-4	catggaggccgaattcccgggGTTAGGCTGCTGCCAGCTCA	atgcggccgctgcaggtcgacCTAACCACTAGAGGAAGGATTGTGAC
PBI121-YY1	gagaacacgggggactctagaCATGGAGGCTCATCATCATCATCA	tcaccatactagtcagtcgacAGTCTTCATCCTCCGTCTCTTCA
DL-YY1	CAAGTCCATCACCTGCCACA	TACCTCCATCCATCCTCTGC
DL-SPL10	AAGCAGTTAAGCCCAACA	GGAAGCTGACTTCGAGCA
DL-ABI4	TCCGTCGGGTCGAGTTTC	CTCATCATTCCACGCAGAT
ABR1	ATGTACATATTGAAGGTGGCGAAC	CTAACCACTAGAGGAAGGATTGTGA
pBI121-ABR1	gagaacacgggggactctagaCATGTACATATTGAAGGTGGCGAAC	tcaccatactagtcagtcgacCTAACCACTAGAGGAAGGATTGTGA
ProABR1	ATCCCGCTGGCATACAAACT	GTAACTCGAACGAAAAAGCTGGG
pBI121-ProABR1	gagaacacgggggacCCATCGATATCCCGCTGGCATACAAACT	tcaccatactagtcaCGTCTAGAGTAACTCGAACGAAAAAGCTGGG
PGreenII-0800-LUC	TGTAAAACGACGGCCAGT	TCTCACGCAGGCAGTTCTAT
pGreenII-62-SK	GACGCACAATCCCACTATCC	ACTCAAGACGATAGTTACCG
NC-SPL10	cagtggtctctgtccagtcctATGGAGTGGAATGGCAAACCCCAC	cggtctcagcagaccacaagtGTGAGACGTCAAGGTATGCACTTGAG
NC-YY1	cagtggtctctgtccagtcctATGGAGGCTCATCATCATCATC	cggtctcagcagaccacaagtGTCTTCATCCTCCGTCTCTTC
NC-ABI4	cagtggtctctgtccagtcctATGCGCACCAGTGCTGCCTGTTTAC	cggtctcagcagaccacaagtAAAATCAAACAAGAAAGGGTCCTCATCG
NC-ProABR1	cagtggtctctgtccagtcctATCCCGCTGGCATACAAACT	cggtctcagcagaccacaagtGTAACTCGAACGAAAAAGCTGGG
NC-ABR1	cagtggtctctgtccagtcctATGTACATATTGAAGGTGGCGAAC	cggtctcagcagaccacaagtACCACTAGAGGAAGGATTGTGA
YY1	ATGGAGGCTCATCATCATCATC	CTAGTCTTCATCCTCCGTCTCTTC
SPL10	ATGGAGTGGAATGGCAAACCCCAC	TCAGTGAGACGTCAAGGTATGCACTTGAG
ABI4	ATGCGCACCAGTGCTGCCTGTTTAC	TCAAAAATCAAACAAGAAAGGGTCCTCATCG
DL-GH3.1	CGAGTTACCGGGTTCCACA	GCGTTCTCAACTGCCTTTT
DL-GH3.6	ATCAAGAATGGGGCACCAG	CCATGAAATGAATCCAGGC
DL-ASR3	TGCTGTCCCAGATGTTGATT	GGTCTTTCTTTGACTCGTGCT
DL-RGLG2	ATGCTGCTTATGTCCCTTCT	TCAAGTCTTTCCCGCAATC
DL-MYB4	ATGCTGTGAGAAGATGGGATT	AGCAGACCAGCTTGTTTAGG
DL-PP2C44	CTTCATCGAAAGCTCAAGGC	ACGACTGATCCTCCACGACA
DL-MADS-box18	CCTCGTCTTCTCCAGCAGTG	TCCGCATCATTAGCACCATT
DL-MADS-box27	AGACAGAATGTGGATGAAGCAAA	GCCTCGATGTTATGAGGATG
